# Supplementary material for: Intestinal Dysbiosis in Rats: Interaction between Amoxicillin and Probiotics, a Histological and Immunohistochemical Evaluation
Source: Nutrients. 2023 Feb 23;15(5):1105. doi: 10.3390/nu15051105 (PMC10004829; doi:10.3390/nu15051105)
Supplement: Supplementary file 1 [file nutrients-15-01105-s001.zip]

Archive with 1 entries (1 files):
- nutrients-2185242-supplementary.pdf
